# Supplementary material for: Single-cell transcriptome analysis and protein profiling reveal broad immune system activation in IgG4-related disease
Source: JCI Insight. 2023 Sep 8;8(17):e167602. doi: 10.1172/jci.insight.167602 (PMC10544205; doi:10.1172/jci.insight.167602)
Supplement: Supporting data values [file jciinsight-8-167602-s117.xlsx]

## Sheet: 1G
	HC-1	HC-2	HC-3	HC-4	HC-5	HC-6	HC-7	P1	P2	P3	P6	P7	P8	P9	P11	P17
CD14_MN	19.2547	25.1353	21.1044	24.367	24.8435	51.1486	10.7477	43.3247	13.5576	52.0355	27.2249	30.7643	30.0037	35.7996	27.5869	22.7116
CD4_T	40.1242	27.3009	27.7219	30.1278	32.0121	12.2923	46.2617	22.355	41.5188	19.7098	12.2169	22.0701	31.1506	17.7687	19.9459	24.3858
NK	14.8654	12.8384	21.395	17.3519	16.7647	17.913	20.7764	9.4545	14.9195	6.4289	35.8499	16.1783	11.2098	18.73	27.1289	17.5068
CD8_T	12.7122	18.0974	16.4766	11.3124	18.1111	11.1437	10.8555	17.7143	20.9038	10.5804	13.2464	18.4713	9.8779	18.2057	15.2197	27.9163
B	8.323	7.5793	6.7069	8.8502	5.1015	4.521	8.1237	3.9307	6.8097	4.474	4.7815	2.6433	11.7277	2.3595	3.0189	4.3858
CD16_MN	1.6149	3.867	3.7335	4.4832	1.5741	1.0997	1.4019	1.039	0.3921	3.8089	4.7129	7.1656	0.8139	3.6994	3.3521	1.3649
DC	1.6149	0.8507	1.319	1.3705	0.9482	0.6109	0.5751	1.0216	0.3302	1.8944	1.1668	0.9554	3.8846	1.1943	1.7073	0.9827
Platelet	0.7867	3.635	1.1849	1.6028	0.3603	0.5376	0.8627	0.7446	0.4127	0.7658	0.3432	1.1465	1.1099	1.806	1.5407	0.4004
proliferative_lymphocytes	0.7039	0.6961	0.3577	0.5343	0.2845	0.7331	0.3954	0.4156	1.1556	0.3023	0.4576	0.6051	0.222	0.4369	0.4997	0.3458

## Sheet: 2C
	Healthy							IgG4-RD
naive B	43.8503	33.3333	46.831	41.2921	22.6337	44.5087	44.2922	23.5294	6.6007	46	38.7097	40.5797	51.7007	45.4545	27.1186	40.0862
memory B	41.7112	47.3118	28.5211	38.2022	42.7984	30.6358	24.6575	26.4706	16.8317	24	18.2796	24.6377	36.0544	22.7273	50.8475	27.5862
Intermediate memory B	11.2299	17.2043	20.4225	17.4157	26.749	18.4971	28.7671	20.098	12.5413	23	19.3548	17.3913	10.5442	28.7879	13.5593	23.7069
plasmablast	3.2086	2.1505	3.5211	2.2472	7.4074	5.7803	2.2831	23.0392	47.1947	5.5	16.6667	17.3913	1.7007	3.0303	7.6271	7.7586
dividing plasmablast	0	0	0.7042	0.8427	0.4115	0.578	0	6.8627	16.8317	1.5	6.9892	0	0	0	0.8475	0.8621

## Sheet: 2D
% of plasmablast	% of dividing plasmablast	conc. of IgG4 (g/L)	No. of organs involved
23.04	6.8627	6.37	4
47.19	16.8317	70.7	6
5.5	1.5	7.7	3
16.67	6.9892	7.79	3
17.39	0	18.2	2
1.7	0	0.25	4
3.03	0	17.6	2
7.63	0.8475	1.42	1
7.76	0.8621	6.93	3

## Sheet: 2K
XBP1 expression level	PRDM1 expression level	IGHG4	Proportion of plasmablasts (%)	No. of organs involved
3.0373	1.54336	54.7083	23.0392	4
13.5997	3.9143	530.77	47.1947	6
0.922322	0.417385	21.4413	5.5	3
3.8325	0.786541	54.9921	16.6667	3
2.50712	0.94762	93.0313	17.3913	2
0.418543	0.125923	0.879558	1.7007	4
0.394621	0.099793	0.291998	3.0303	2
0.799268	0.620304	0.768131	7.6271	1
1.19603	0.452954	1.22393	7.7586	3

## Sheet: S2E
conc. of IgG4 (g/L)	igg4/igg	igg4/igm	No. of organs involved
6.37	0.250787	9.07407	4
70.7	1.34411	58.9167	6
7.7	0.466667	6.63793	3
7.79	0.414362	11.4056	3
18.2	0.866667	20.8955	2
0.25	0.023654	0.129474	4
17.6	0.228869	15.4386	2
1.42	0.129091	2.76803	1
6.93	0.422561	4.77931	3

## Sheet: 3C
		Healthy							IgG4-RD
of all CD4+ T cells (%)	CD4+ naive T	34.4717	21.5339	27.423	39.2679	29.2683	23.1729	47.4145	28.7019	19.4444	29.1627	25.4703	19.4724	35.6338	29.0511	30.1471	18.6563
	CD4+ eff mT	25.08	30.3835	27.2727	24.6256	26.3915	22.4599	25.6792	22.1135	25.2104	23.5804	17.945	26.005	27.8873	20.5839	22.5184	21.0336
	CD4+ mT	25.8271	26.8437	22.4643	21.6306	27.5172	26.738	14.8116	22.3744	28.1566	24.9278	21.2735	28.8945	23.8028	21.4598	22.2427	15.2455
	CD4+ CTL	8.53789	12.0944	16.9046	7.07155	9.4434	24.4207	6.3979	21.2655	22.138	15.7844	29.6671	18.9699	5.91549	21.0219	19.9448	40.4651
	Treg	3.30843	8.25959	5.33434	6.2396	6.19137	3.0303	4.55741	5.08806	4.41919	6.06352	4.34153	5.65327	6.19718	7.73723	4.50368	4.13437
	IFN-stim CD4+ T	2.77481	0.884956	0.601052	1.16473	1.18824	0.178253	1.13935	0.456621	0.631313	0.481232	1.30246	1.00503	0.56338	0.145985	0.643382	0.465116
of all CD8+ T cells (%)	CD8+ naive T	40.9091	28.1081	22.8942	34.1463	27.3458	16.6667	61.5385	2.85714	16.7102	22.2857	10.7807	9.11765	53.8732	14.7541	14.9644	19.5862
	CD8+ CTL-GZMK	43.8017	32.4324	42.7646	34.5898	53.6193	71.2121	26.1538	59.8413	48.8251	53.7143	40.8922	45	34.1549	44.2623	43.943	49.2414
	CD8+ CTL-GNLY	15.2893	39.4595	34.3413	31.2639	19.0348	12.1212	12.3077	37.3016	34.4648	24	48.3271	45.8824	11.9718	40.9836	41.0926	31.1724
of all T cells (%)	MAIT	4.12773	8.7395	6.29723	4.44691	5.36254	10.4294	5.03145	2.57867	3.33995	4.5756	6.64894	4.90272	5.10483	12.08	4.10557	4.13625
	gdT	2.41433	1.51261	2.267	2.00111	5.28701	1.84049	1.94969	1.26748	2.48016	2.0557	5.76241	4.74708	3.73747	7.12	5.45455	2.32881
	Prolif lymph	1.24611	1.34454	0.806045	1.27849	0.566465	2.96524	0.503145	1.04895	1.78571	0.928382	1.6844	1.40078	0.546946	1.2	1.29032	0.66041
	DN_T	0.389408	0.336134	0.251889	0.389105	0.226586	0.408998	0.314465	0.568182	1.15741	0.331565	0.797872	0.544747	0	0.4	0.645161	0.417101

## Sheet: 3E
Tissue	Sample	Total cell counts	CD4+ T counts	CD8+ T counts	gdT counts	CD4+CTL counts	CD8+CTL counts
lymph_node	1	7310	2815.81	2192.27	32.164	233.189	176.902
lymph_node	2	6536	1758.18	1235.96	100.001	92.8112	52.288
lymph_node	3	7909	3309.92	2246.16	21.3543	256.252	196.143
lymph_node	4	7844	2520.28	1833.14	18.8256	323.173	240.811
lymph_node	5	6345	1991.06	1117.99	1583.71	114.21	50.1255
lymph_node	6	6243	744.166	480.087	1.2486	202.273	166.688
lymph_node	7	8298	1838.84	848.885	0.8298	316.154	146.045
lymph_node	8	8787	2428.73	842.673	1.7574	528.099	237.249
lymph_node	9	9307	5134.67	1299.26	0	1306.7	323.884
salivary_gland	1	7710	3518.07	6322.97	2966.04	589.815	868.917
salivary_gland	2	8224	3579.08	7203.4	1486.08	1009.91	2612.76
salivary_gland	3	7129	1047.25	5857.9	2366.83	218.86	1231.89
salivary_gland	4	7726	2436.01	5561.17	1148.86	554.727	686.841
salivary_gland	5	7829	1817.89	6242.84	2247.71	486.964	1471.07
lacrimal_gland	1	9281	4818.7	221.816	12.9934	1380.08	40.8364
lacrimal_gland	2	10622	445.062	3.1866	4277.48	39.3014	3.1866
lacrimal_gland	3	10548	1825.86	10.548	4325.73	177.206	4.2192
lacrimal_gland	4	10528	832.765	14.7392	186.346	87.3824	5.264
lacrimal_gland	5	8612	1657.81	20.6688	162.767	366.01	4.306
lacrimal_gland	6	9209	128.005	93.0109	409.8	0.9209	0.9209
lacrimal_gland	7	8754	128.684	72.6582	857.892	5.2524	5.2524
lacrimal_gland	8	8048	956.102	275.242	165.789	141.645	48.288
lacrimal_gland	9	9813	367.006	323.829	1.9626	4.9065	10.7943
lacrimal_gland	10	8486	128.987	190.086	3.3944	1.6972	7.6374
pancrease	1	5812	473.097	2974	18.0172	91.8296	738.124
pancrease	2	6824	431.959	3676.77	17.7424	83.2528	648.28
pancrease	3	4324	105.073	1988.18	32.8624	29.8356	722.108
pancrease	4	6687	147.783	3239.85	20.061	16.7175	704.81
pancrease	5	4248	87.084	979.164	2.124	28.8864	364.054
pancrease	6	7352	868.271	941.056	0.7352	161.744	374.217
pancrease	7	6099	734.929	1364.96	4.8792	239.081	792.26
pancrease	8	5963	586.759	1468.09	11.926	138.938	661.893
pancrease	9	6394	221.872	1526.89	14.0668	33.8882	491.059
pancrease	10	5391	594.088	1287.91	17.7903	141.244	571.985
pancrease	11	2206	485.099	84.0486	3.0884	245.087	101.917
pancrease	12	3928	644.978	1.964	1.1784	179.117	1.1784
pancrease	13	3891	984.812	0	94.1622	219.063	1.1673

## Sheet: 3J
	Tfh2		other Tfh		others		total CD4+ T
	Healthy	IgG4-RD	Healthy	IgG4-RD	Healthy	IgG4-RD	Healthy	IgG4-RD
counts	190	273	164	16	1180	1129	1534	1418
	48	194	28	198	443	1894	519	2286
	23	97	75	97	995	794	1093	988
		66		37		537		640
		201		120		1567		1888
percentage(%)	8.29625	11.5097	8.48697	6.48199	83.2168	82.0083

## Sheet: S3E
CD4+CD319+T cells of all CD4+ T cells (%)			CD8+T-GNLY cells of all CD8+ T cells (%)			gdT cells of all T cells (%)			GZMA MFI of CD3+CD4+CD319+ T cells			GZMA MFI of CD3+CD8+GNLY+ T cells			GZMA MFI of gdT cells
Healthy	IgG4-RD		Healthy	IgG4_RD		Healthy	IgG4_RD		Healthy	IgG4_RD		Healthy	IgG4_RD		Healthy	IgG4_RD
29.8	36.1		12	18.1		2.94	12.2		330	635		1503	998		578	689
36.7	23.5		8.01	41.5		2.88	3.68		400	738		2079	1698		670	1014
48.8	48.6		13.1	39.8		4.66	1.95		245	1015		726	1453		378	961
38.1	38.7		21.1	4.33		6.57	6.15		514	469		1563	3738		857	1211
33.5	58.4		29.3	50		2.59	27.4		787	1408		1651	1999		1211	1445
52.8	39.8		10.6	20.3		3.32	1.97		891	500		2823	1039		840	573
36.8	55.5		9.87	25.9		3.77	2.24		351	711		1030	1346		782	990
	50.1			39.7			15.5			737			1266			835
	47.4			15.3			3.27			559			3074			989
	35.4			42.3			3.72			1204			1961			1420
	39.2			17.4			6.06			1445			2955			668
	45.4			28.7			6.35			715			1336			1151
	63			30			3.97			931			1306			758
	84.5			25.3			5.29			1722			3141			2203
	74.9			27.8			3.1			1211			1805			1497
	41.6			27.4			6.84			1070			2327			1494
	41.9			17.6			2.48			492			1293			585
	57			25.4			8.11			385			948			925
	65.6			28.5			3.33			1536			1714			1499
	53.4			36.8			1.81			721			842			713
	56.3			4.23			6.5			363			4030			977
	85.7			66.9			9.08			1482			1780			1830
	41.8			25.4			3.52			814			2728			1374
	79.5			80.2			9.37			1038			1911			1169
	72.4			36.6			3.91			1267			1970			1393

## Sheet: 4H
averge expression of RUNX3	CD4+ CTL (%)	CD8+ CTL-GNLY (%)	average expression of GZMA	average expression of NKG7
4.47967	21.2655	37.3016	5.60959	12.1158
4.70044	22.138	34.4648	4.2584	10.5182
3.57543	15.7844	24	4.84302	7.14902
5.66713	29.6671	48.3271	7.07902	15.0849
5.17525	18.9699	45.8824	5.58929	14.827
2.87095	5.91549	11.9718	2.04756	3.70677
4.76166	21.0219	40.9836	5.41868	15.6155
4.73218	19.9448	41.0926	5.0799	12.6716
5.12507	40.4651	31.1724	6.54101	11.3277

[truncated: 4 more sheets: 5C, 5I, S5D, S5I]
